# Supplementary material for: On the Prediction of pDNA Productivity Across Diverse Bioprocesses Using Ensemble Hybrid Models
Source: Biotechnol Bioeng. 2026 May 13;123(7):1771–82. doi: 10.1002/bit.70207 (PMC13309247; doi:10.1002/bit.70207)
Supplement: Supplementary file 2 — Supporting File [file BIT-123-1771-s001.xlsx]

## Sheet: data_overview Batch
Experiment	Strain	Plasmid	Media	pH	Working Volume (L)	Source
1	DH5a	pVAX-LacZ	Complex / Glc (-)	7	1	https://doi.org/10.1016/j.jbiotec.2014.06.022
2	DH5a	pVAX-LacZ	Complex / Gly (-)	7	1	https://doi.org/10.1016/j.jbiotec.2014.06.022
3	DH5a	pVAX-LacZ	Complex / Glc,Gly (-)	7	1	https://doi.org/10.1016/j.jbiotec.2014.06.022
4	DH5a	pVAX-LacZ	Complex / Glc,Gly (-)	7	1	https://doi.org/10.1016/j.jbiotec.2014.06.022
5	DH5a	pVAX-LacZ	Complex / Glc,Gly (-)	7	1	https://doi.org/10.1016/j.jbiotec.2014.06.022
6	DH5a	pcDNA3.1	Defined / Glc (+)	7.2	1	https://doi.org/10.1186/1475-2859-11-132
7	DH5a	pcDNA3.1	Defined / Glc (+)	7.2	1	https://doi.org/10.1186/1475-2859-11-132
8	VH33	pcDNA3.1	Defined / Glc (+)	7.2	1	https://doi.org/10.1186/1475-2859-11-132
9	VH33	pcDNA3.1	Defined / Glc (+)	7.2	1	https://doi.org/10.1186/1475-2859-11-132
10	VH33	pcDNA3.1	Defined / Glc (+)	7	0.6	https://doi.org/10.1016/j.bej.2011.06.003
11	W3310	pcDNA3.1	Defined / Glc (+)	7	0.6	https://doi.org/10.1016/j.bej.2011.06.003
12	W3310	pcDNA3.1	Defined / Glc (+)	7	0.6	https://doi.org/10.1016/j.bej.2011.06.003
13	VH33	pcDNA3.1	Defined / Glc (+)	7	0.6	https://doi.org/10.1016/j.bej.2011.06.003
14	DH5a	pVAX-LacZ	Complex / Gly (-)	7	1.8	https://doi.org/10.1366/14-07588

## Sheet: data_overview Fed-batch
Experiment	Strain	Plasmid	Media	pH	Working volume (L)	Volume in the feeding initialization (V0) (L)	Biomass in the feeding initialization (X0) (g_CDW)	Growth rate setpoint (μ_setpoint) (1/h)	Glucose feed concentration (S_in) (g/L)	Yield of biomass from glucose (Y_XS) (g/g)	Source
15	VH33	pcDNA3.1	Defined / Glc (+)	7	0.6	0.6	5.7	0.35	650	0.5	https://doi.org/10.1016/j.bej.2011.06.003
16	DH5a	pcDNA3.1	Complex / Glc (-)	7	2	2	4	0.15	400	0.86	https://doi.org/10.1042/BA20070260
17	DH5a	pVAX-LacZ	Complex / Glc (-)	7	1.8	1.8	6.2	0.18	150	0.6	https://doi.org/10.1366/14-07588
18	DH5a	pVAX-LacZ	Complex / Glc,Gly (-)	7	1.8	1.8	8.9	0.18	150	0.6	https://doi.org/10.1366/14-07588

## Sheet: 1
Time (h)	Biomass (g/L)	Acetate (g/L)	Glucose (g/L)	Glycerol (g/L)	pDNA (mg/L)
0	0.657599	0.684946	5.55768	0	0
1.39967	1.31064	0.973945	5.18526	0	0.217971
3.75875	2.19667	1.49966	4.80975	0	1.4956
4.48922	2.74463	2.22339	3.48961	0	3.07617
5.58967	3.73245	2.68234	2.66961	0	4.85431
7.29149	5.01227	3.53063	1.09405	0	6.83002
8.16001	5.51436	3.62908	0.256151	0	9.36387
9.74446	6.52099	2.64953	0.213647	0	10.4028
10.836	6.62583	0.365538	0.0317099	0	13.5954
12.3148	6.78237	0.0236551	0	0	13.5954
13.3007	6.90641	0.0182852	0	0	13.5954

## Sheet: 2
Time (h)	Biomass (g/L)	Acetate (g/L)	Glucose (g/L)	Glycerol (g/L)	pDNA (mg/L)
0	0.869625	0.648843	0	5.19631	0.208219
1.32722	0.911604	0.767008	0	5.46405	0.455342
2.31404	0.973174	0.911604	0	5.4279	1.42137
3.44183	1.21246	1.14327	0	5.59582	2.03356
5.06304	1.49932	1.3656	0	5.1237	3.10381
6.29656	1.81017	1.88063	0	5.232	3.12877
7.49484	2.28294	2.23816	0	4.95003	4.94007
8.72837	2.71463	2.53637	0	4.08456	7.13516
10.33	3.20027	3.08677	0	3.29511	9.04007
11.5479	3.58896	3.41794	0	2.64676	11.056
13.3318	4.78612	4.13603	0	1.97975	11.6868
14.614	4.87517	4.48919	0	1.28592	13.463
16.3057	5.27281	4.84369	0	0.67372	14.3523
17.6626	5.51886	4.59414	0	0.514198	17.2401
19.2309	6.63481	3.91014	0	0.213896	22.9127
20.8521	6.98697	1.51499	0	0.126714	24.098
23.0372	7.40444	0.0580205	0	0	24.1013
25.0461	7.50939	0.0173131	0	0	29.1166
27.2665	7.51348	0.0516599	0	0	29.9285
29.0287	7.74202	0.0554763	0	0	31.7164

## Sheet: 3
Time (h)	Biomass (g/L)	Acetate (g/L)	Glucose (g/L)	Glycerol (g/L)	pDNA (mg/L)
0.158527	3.13759	0.831771	6.84273	5.56379	0
1.13579	3.37527	0.875567	6.19552	5.56379	0.542723
2.1596	4.25808	1.42074	4.44699	5.56379	1.11129
3.04379	5.07299	2.57888	2.42548	5.56379	5.20456
4.62604	6.83245	3.83211	0.141457	5.30518	12.4881
5.6033	8.62277	5.07564	0.109467	4.01732	19.846
6.95286	9.37903	5.99902	0.243227	2.67149	27.7888
7.97667	10.2773	6.38795	0.239112	1.48925	35.8447
9.04701	11.7219	6.62608	0.17316	0.357644	47.8431
10.4121	12.7467	5.69034	0.17316	0	55.4687
11.4669	13.0109	4.0914	0	0	74.5173
12.9561	12.7167	1.70594	0	0	74.7888
14.6004	12.8331	0.604232	0	0	90.9229
16.2602	13.1665	0.577774	0	0	89.0149
18.2147	12.5738	0	0	0	86.7682
20.495	11.9441	0	0	0	94.6181
22.2169	10.9255	0	0	0	84.9079
25.1021	11.2496	0	0	0	80.0415
27.8478	11.0107	0	0	0	86.7696
30.3142	10.6662	0	0	0	81.9603

## Sheet: 4
Time (h)	Biomass (g/L)	Acetate (g/L)	Glucose (g/L)	Glycerol (g/L)	pDNA (mg/L)
0	1.55444	0.782423	4.19296	5.47515	0
1.23245	1.93913	1.14696	4.6644	5.41626	0.624917
2.49791	2.66821	1.78841	3.31015	5.49513	1.61991
3.58761	4.0177	2.92759	1.35306	5.28587	5.04219
4.78984	5.49705	3.96278	0	5.08502	8.32388
6.29429	7.33709	4.59605	0	4.23326	11.5802
7.41914	7.73268	5.05873	0	3.51295	11.0586
9.08299	7.78576	5.46674	0	2.86099	13.7539
10.3953	7.94699	5.8495	0	2.1214	15.0339
11.6373	8.43211	6.2318	0	1.77789	15.936
13.0083	8.37112	6.68513	0	1.2381	17.8532
14.5198	8.56791	6.90946	0	0.566504	18.6708
16.664	8.40617	6.81132	0	0	18.2761
19.4762	9.61896	4.54978	0	0	23.0689
21.4095	9.58274	1.46243	0	0	40.7949
22.921	9.74515	0.125453	0	0	39.7119
24.3622	9.43319	0	0	0	40.8448
26.401	9.28831	0	0	0	42.5786
28.3519	8.97576	0	0	0	51.2481
30.7598	8.86301	0	0	0	51.1212
43.1508	8.88112	0	0	0	47.1319
46.415	8.00975	0	0	0	48.3935
51.5696	8.54988	0	0	0	46.9768
53.7139	8.13978	0	0	0	46.9768

## Sheet: 5
Time (h)	Biomass (g/L)	Acetate (g/L)	Glucose (g/L)	Glycerol (g/L)	pDNA (mg/L)
0.0519598	2.17354	0.0911221	8.74841	3.88719	0
1.16884	2.39566	1.04864	8.85392	3.75796	0.105524
2.42534	2.88803	1.75309	7.62819	3.66399	0.2053
3.7594	3.70619	2.73336	2.6822	3.73581	0.664272
4.98487	4.23929	3.46979	1.28267	3.73446	0.983557
6.19482	5.07226	4.27393	0.0542696	3.67843	0.903736
7.40478	5.28327	4.69615	0.00782551	2.8394	1.42257
8.77327	6.60491	5.09447	0	2.0789	2.10105
9.96431	7.81179	5.68532	0	1.00738	2.40038
11.5	8.71509	6.57318	0	0	2.87931
12.7565	8.915	7.03065	0	0	3.29837
13.8734	9.19636	7.18878	0	0	3.47797
15.7814	9.39257	7.12849	0	0	3.69748
17.6429	9.45921	6.6176	0	0	3.9569
20.5747	9.51474	6.50137	0	0	4.47573
23.8323	9.38146	6.22531	0	0	4.49569
25.1819	10.3255	6.10672	0	0	4.77506
26.6555	10.6698	5.69791	0	0	5.63314
28.6256	10.6975	2.54757	0	0	6.71073
30.3474	10.11	0.0115276	0	0	8.22733
32.3951	10.0478	0	0	0	9.52443
34.1635	9.88918	0	0	0	10.3825
35.9319	9.88918	0	0	0	10.3825
37.7003	9.88918	0	0	0	10.3825

## Sheet: 6
Time (h)	Biomass (g/L)	Acetate (g/L)	Glucose (g/L)	Glycerol (g/L)	pDNA (mg/L)
0	0.436367	0.0478156	98.8728	0	0
1.91954	0.63686	0.0478156	98.8728	0	1.31937
3.91954	0.764466	0.0478156	98.8728	0	1.99159
5.92011	1.32971	0.0478156	98.0676	0	3.95812
7.92124	1.74887	0.0478156	96.4573	0	3.6615
9.95892	2.45925	0.934985	92.7536	0	8.85857
11.9298	3.31573	1.6898	84.219	0	10.8241
13.902	4.53728	2.9447	73.913	0	17.6358
15.9517	6.77798	4.9644	52.9791	0	27.0327
18.002	11.8626	8.98392	31.401	0	42.245
19.9746	17.5293	8.95958	20.4509	0	69.0894
21.9751	18.0939	9.40549	19.6457	0	65.5632
23.9757	18.4405	9.20459	18.8406	0	60.7431

## Sheet: 7
Time (h)	Biomass (g/L)	Acetate (g/L)	Glucose (g/L)	Glycerol (g/L)	pDNA (mg/L)
0	0.084269	0.00280105	4.97131	0	0
0.988732	0.108624	0.00530934	4.94261	0	0.255977
2.00282	0.196181	0.00219179	4.65567	0	0.413502
2.99155	0.426947	0.000466842	4.35438	0	0.767932
3.95493	0.906366	0.00297513	3.65136	0	1.27989
4.99437	1.37732	0.112517	2.31707	0	2.65823
5.95775	1.81882	0.261495	1.59971	0	4.1744
6.99718	1.94852	0.652733	0.121951	0	6.71449
7.98592	2.0529	0.751019	0	0	7.62025

## Sheet: 8
Time (h)	Biomass (g/L)	Acetate (g/L)	Glucose (g/L)	Glycerol (g/L)	pDNA (mg/L)
0.105914	1.24046	0.0990352	103.18	0	3.53698
2.02587	1.58195	0.0661727	99.0461	0	4.18006
4.08661	2.50653	0.0624644	97.9332	0	5.78778
6.042	3.21171	0.044243	95.2305	0	6.10932
7.96223	4.79366	0.186242	91.8919	0	12.5402
9.98543	5.57225	0.415961	83.3068	0	12.5402
12.1155	8.17568	0.733078	80.6041	0	21.865
13.961	8.88085	0.962541	63.275	0	26.045
16.0534	11.6303	1.32339	52.9412	0	44.0514
17.867	15.7661	1.58213	44.3561	0	57.2347
19.8164	26.5452	1.86997	24.4833	0	103.215
21.9752	39.2939	2.158	3.97456	0	187.781
23.8606	40.6577	2.25633	0	0	160.772

[truncated: 10 more sheets: 9, 10, 11, 12, 13, 14, 15, 16, 17, 18]
